# Supplementary material for: A Combination of Structural, Genetic, Phenotypic and Enzymatic Analyses Reveals the Importance of a Predicted Fucosyltransferase to Protein O-Glycosylation in the Bacteroidetes
Source: Biomolecules. 2021 Nov 30;11(12):1795. doi: 10.3390/biom11121795 (PMC8698959; doi:10.3390/biom11121795)
Supplement: Supplementary file 1 [file biomolecules-11-01795-s001.zip]

Archive with 1 entries (1 files):
- biomolecules-1446556-supplementary.pdf
